# Supplementary material for: Mars: simplifying bioinformatics workflows through a containerized approach to tool integration and management
Source: Bioinform Adv. 2025 Apr 4;5(1):vbaf074. doi: 10.1093/bioadv/vbaf074 (PMC12095131; doi:10.1093/bioadv/vbaf074)
Supplement: vbaf074_Supplementary_Data [file vbaf074_supplementary_data.zip › reference.bib]

@article{Bonfield:2021,
    author = {Bonfield, James K and Marshall, John and Danecek, Petr and Li, Heng and Ohan, Valeriu and Whitwham, Andrew and Keane, Thomas and Davies, Robert M},
    title = "{HTSlib: C library for reading/writing high-throughput sequencing data}",
    journal = {GigaScience},
    volume = {10},
    number = {2},
    year = {2021},
    month = {02},
    issn = {2047-217X},
    doi = {10.1093/gigascience/giab007},
    url = {https://doi.org/10.1093/gigascience/giab007},
    note = {giab007},
    eprint = {https://academic.oup.com/gigascience/article-pdf/10/2/giab007/36332285/giab007.pdf},
}

@article{Danecek:2021,
    author = {Danecek, Petr and Bonfield, James K and Liddle, Jennifer and Marshall, John and Ohan, Valeriu and Pollard, Martin O and Whitwham, Andrew and Keane, Thomas and McCarthy, Shane A and Davies, Robert M and Li, Heng},
    title = "{Twelve years of SAMtools and BCFtools}",
    journal = {GigaScience},
    volume = {10},
    number = {2},
    year = {2021},
    month = {02},
    issn = {2047-217X},
    doi = {10.1093/gigascience/giab008},
    url = {https://doi.org/10.1093/gigascience/giab008},
    note = {giab008},
    eprint = {https://academic.oup.com/gigascience/article-pdf/10/2/giab008/36332246/giab008.pdf},
}

@article{Quinlan:2010,
    author = {Quinlan, Aaron R. and Hall, Ira M.},
    title = "{BEDTools: a flexible suite of utilities for comparing genomic features}",
    journal = {Bioinformatics},
    volume = {26},
    number = {6},
    pages = {841-842},
    year = {2010},
    month = {01},
    issn = {1367-4803},
    doi = {10.1093/bioinformatics/btq033},
    url = {https://doi.org/10.1093/bioinformatics/btq033},
    eprint = {https://academic.oup.com/bioinformatics/article-pdf/26/6/841/48854754/bioinformatics\_26\_6\_841.pdf},
}

@article{Henriksen;2023,
    author = {Henriksen, Rasmus Amund and Zhao, Lei and Korneliussen, Thorfinn Sand},
    title = "{NGSNGS: Next generation simulator for next generation sequencing data}",
    journal = {Bioinformatics},
    year = {2023},
    month = {01},
    issn = {1367-4811},
    doi = {10.1093/bioinformatics/btad041},
    url = {https://doi.org/10.1093/bioinformatics/btad041},
    note = {btad041},
    eprint = {https://academic.oup.com/bioinformatics/advance-article-pdf/doi/10.1093/bioinformatics/btad041/48800233/btad041.pdf},
}

@article{Ono:2022,
    author = {Ono, Yukiteru and Hamada, Michiaki and Asai, Kiyoshi},
    title = "{PBSIM3: a simulator for all types of PacBio and ONT long reads}",
    journal = {NAR Genomics and Bioinformatics},
    volume = {4},
    number = {4},
    pages = {lqac092},
    year = {2022},
    month = {12},
    issn = {2631-9268},
    doi = {10.1093/nargab/lqac092},
    url = {https://doi.org/10.1093/nargab/lqac092},
    eprint = {https://academic.oup.com/nargab/article-pdf/4/4/lqac092/57943772/lqac092.pdf},
}

@article{Wick:2019, 
    doi = {10.21105/joss.01316}, 
    url = {https://doi.org/10.21105/joss.01316}, 
    year = {2019}, 
    publisher = {The Open Journal}, 
    volume = {4}, 
    number = {36}, 
    pages = {1316}, 
    author = {Ryan R. Wick}, 
    title = {Badread: simulation of error-prone long reads}, 
    journal = {Journal of Open Source Software} 
}

@article{Li:2009,
    author = {Li, Heng and Durbin, Richard},
    title = "{Fast and accurate short read alignment with Burrows–Wheeler transform}",
    journal = {Bioinformatics},
    volume = {25},
    number = {14},
    pages = {1754-1760},
    year = {2009},
    month = {05},
    issn = {1367-4803},
    doi = {10.1093/bioinformatics/btp324},
    url = {https://doi.org/10.1093/bioinformatics/btp324},
    eprint = {https://academic.oup.com/bioinformatics/article-pdf/25/14/1754/48994219/bioinformatics\_25\_14\_1754.pdf},
}

@article{Langmead:2012,
  title    = {Fast gapped-read alignment with Bowtie 2},
  author   = {Langmead, Ben and Salzberg, Steven L},
  journal  = {Nat. Methods},
  volume   =  9,
  number   =  4,
  pages    = "357--359",
  year     =  2012,
  language = {en}
}

@article{Heng:2021,
    author = {Li, Heng},
    title = "{New strategies to improve minimap2 alignment accuracy}",
    journal = {Bioinformatics},
    volume = {37},
    number = {23},
    pages = {4572-4574},
    year = {2021},
    month = {10},
    issn = {1367-4803},
    doi = {10.1093/bioinformatics/btab705},
    url = {https://doi.org/10.1093/bioinformatics/btab705},
    eprint = {https://academic.oup.com/bioinformatics/article-pdf/37/23/4572/50579727/btab705.pdf},
}

@article{Buchfink:2021,
  title    = "Sensitive protein alignments at tree-of-life scale using
              {DIAMOND}",
  author   = "Buchfink, Benjamin and Reuter, Klaus and Drost, Hajk-Georg",
  journal  = "Nat. Methods",
  volume   =  18,
  number   =  4,
  pages    = "366--368",
  year     =  2021
}

@misc{Erik:2012,
      title={Haplotype-based variant detection from short-read sequencing}, 
      author={Erik Garrison and Gabor Marth},
      year={2012},
      eprint={1207.3907},
      archivePrefix={arXiv},
      primaryClass={q-bio.GN}
}

@article {Ryan:2018,
	author = {Ryan Poplin and Valentin Ruano-Rubio and Mark A. DePristo and Tim J. Fennell and Mauricio O. Carneiro and Geraldine A. Van der Auwera and David E. Kling and Laura D. Gauthier and Ami Levy-Moonshine and David Roazen and Khalid Shakir and Joel Thibault and Sheila Chandran and Chris Whelan and Monkol Lek and Stacey Gabriel and Mark J Daly and Ben Neale and Daniel G. MacArthur and Eric Banks},
	title = {Scaling accurate genetic variant discovery to tens of thousands of samples},
	elocation-id = {201178},
	year = {2018},
	doi = {10.1101/201178},
	publisher = {Cold Spring Harbor Laboratory},
	URL = {https://www.biorxiv.org/content/early/2018/07/24/201178},
	eprint = {https://www.biorxiv.org/content/early/2018/07/24/201178.full.pdf},
	journal = {bioRxiv}
}

@article{Hickey:2020,
  title    = {Genotyping structural variants in pangenome graphs using the vg
              toolkit},
  author   = {Hickey, Glenn and Heller, David and Monlong, Jean and Sibbesen,
              Jonas A and Sir{\'e}n, Jouni and Eizenga, Jordan and Dawson, Eric
              T and Garrison, Erik and Novak, Adam M and Paten, Benedict},
  journal  = {Genome Biol.},
  volume   =  21,
  number   =  1,
  year     =  2020
}

@article{Garrison:2022,
    author = {Garrison, Erik and Guarracino, Andrea},
    title = "{Unbiased pangenome graphs}",
    journal = {Bioinformatics},
    volume = {39},
    number = {1},
    pages = {btac743},
    year = {2022},
    month = {11},
    issn = {1367-4811},
    doi = {10.1093/bioinformatics/btac743},
    url = {https://doi.org/10.1093/bioinformatics/btac743},
    eprint = {https://academic.oup.com/bioinformatics/article-pdf/39/1/btac743/48448986/btac743.pdf},
}

@article{Guarracino:2022,
    author = {Guarracino, Andrea and Heumos, Simon and Nahnsen, Sven and Prins, Pjotr and Garrison, Erik},
    title = "{ODGI: understanding pangenome graphs}",
    journal = {Bioinformatics},
    volume = {38},
    number = {13},
    pages = {3319-3326},
    year = {2022},
    month = {05},
    issn = {1367-4803},
    doi = {10.1093/bioinformatics/btac308},
    url = {https://doi.org/10.1093/bioinformatics/btac308},
    eprint = {https://academic.oup.com/bioinformatics/article-pdf/38/13/3319/49883779/btac308.pdf},
}

@misc{Marschall:2021,
	author = {Marschall-Lab},
	title = {{GitHub - marschall-lab/GFAffix: GFAffix identifies walk-preserving shared affixes in variation graphs and collapses them into a non-redundant graph structure.}},
    year = {2021},
	url = {https://github.com/marschall-lab/GFAffix},
}

@article{Rausch:2012,
    author = {Rausch, Tobias and Zichner, Thomas and Schlattl, Andreas and Stütz, Adrian M. and Benes, Vladimir and Korbel, Jan O.},
    title = "{DELLY: structural variant discovery by integrated paired-end and split-read analysis}",
    journal = {Bioinformatics},
    volume = {28},
    number = {18},
    pages = {i333-i339},
    year = {2012},
    month = {09},
    issn = {1367-4803},
    doi = {10.1093/bioinformatics/bts378},
    url = {https://doi.org/10.1093/bioinformatics/bts378},
    eprint = {https://academic.oup.com/bioinformatics/article-pdf/28/18/i333/48880947/bioinformatics\_28\_18\_i333.pdf},
}

@article{Marco-Sola:2023,
    author = {Marco-Sola, Santiago and Eizenga, Jordan M and Guarracino, Andrea and Paten, Benedict and Garrison, Erik and Moreto, Miquel},
    title = "{Optimal gap-affine alignment in O(s) space}",
    journal = {Bioinformatics},
    volume = {39},
    number = {2},
    pages = {btad074},
    year = {2023},
    month = {02},
    issn = {1367-4811},
    doi = {10.1093/bioinformatics/btad074},
    url = {https://doi.org/10.1093/bioinformatics/btad074},
    eprint = {https://academic.oup.com/bioinformatics/article-pdf/39/2/btad074/50530586/btad074.pdf},
}


@article{Garrison:2024,
	author = {Garrison, Erik and Guarracino, Andrea and Heumos, Simon and Villani, Flavia and Bao, Zhigui and Tattini, Lorenzo and Hagmann, Jörg and Vorbrugg, Sebastian and Marco-Sola, Santiago and Kubica, Christian and Ashbrook, David G. and Thorell, Kaisa and Rusholme-Pilcher, Rachel L. and Liti, Gianni and Rudbeck, Emilio and Golicz, Agnieszka A. and Nahnsen, Sven and Yang, Zuyu and Mwaniki, Moses Njagi and Nobrega, Franklin L. and Wu, Yi and Chen, Hao and De Ligt, Joep and Sudmant, Peter H. and Huang, Sanwen and Weigel, Detlef and Soranzo, Nicole and Colonna, Vincenza and Williams, Robert W. and Prins, Pjotr},
	journal = {Nature Methods},
	month = {10},
	title = {{Building pangenome graphs}},
	year = {2024},
	doi = {10.1038/s41592-024-02430-3},
	url = {https://doi.org/10.1038/s41592-024-02430-3},
}


@article{Di-tommaso:2017,
	author = {Di Tommaso, Paolo and Chatzou, Maria and Floden, Evan W and Barja, Pablo Prieto and Palumbo, Emilio and Notredame, Cedric},
	journal = {Nature Biotechnology},
	month = {4},
	number = {4},
	pages = {316--319},
	title = {{Nextflow enables reproducible computational workflows}},
	volume = {35},
	year = {2017},
	doi = {10.1038/nbt.3820},
	url = {https://www.nature.com/articles/nbt.3820},
}

@article{Kurtzer:2017,
	author = {Kurtzer, Gregory M. and Sochat, Vanessa and Bauer, Michael W.},
	journal = {PLoS ONE},
	month = {5},
	number = {5},
	pages = {e0177459},
	title = {{Singularity: Scientific containers for mobility of compute}},
	volume = {12},
	year = {2017},
	doi = {10.1371/journal.pone.0177459},
	url = {https://doi.org/10.1371/journal.pone.0177459},
}

@article{Alser:2024,
  title    = "Packaging and containerization of computational methods",
  author   = "Alser, Mohammed and Lawlor, Brendan and Abdill, Richard J and
              Waymost, Sharon and Ayyala, Ram and Rajkumar, Neha and LaPierre,
              Nathan and Brito, Jaqueline and Ribeiro-Dos-Santos, Andr{\'e} M
              and Almadhoun, Nour and Sarwal, Varuni and Firtina, Can and
              Osinski, Tomasz and Eskin, Eleazar and Hu, Qiyang and Strong,
              Derek and Kim, Byoung-Do B D and Abedalthagafi, Malak S and
              Mutlu, Onur and Mangul, Serghei",
  journal  = "Nat. Protoc.",
  volume   =  19,
  number   =  9,
  pages    = "2529--2539",
  year     =  2024,
  language = "en"
}

@article{Amarasoma:2024,
  title  = "An integrated genomics workflow tool: Simulating reads, evaluating
            read alignments, and optimizing variant calling algorithms",
  author = "Amarasoma, Shanika and Ismail, Fathima Nuzla",
  year   =  2024,
  doi = {10.13140/RG.2.2.19084.53123},
  url = {https://www.researchgate.net/publication/381665368_An_Integrated_Genomics_Workflow_Tool_Simulating_Reads_Evaluating_Read_Alignments_and_Optimizing_Variant_Calling_Algorithms}
}
